# Supplementary material for: Conflicting Actions of Inhalational Anesthetics, Neurotoxicity and Neuroprotection, Mediated by the Unfolded Protein Response
Source: Int J Mol Sci. 2020 Jan 10;21(2):450. doi: 10.3390/ijms21020450 (PMC7013687; doi:10.3390/ijms21020450)
Supplement: Supplementary file 1 [file ijms-21-00450-s001.zip]

Archive with 7 entries (6 files):
- Supplementary Materials 3.xlsx
- __MACOSX/
- __MACOSX/._Supplementary Materials 3.xlsx
- Supplementary Materials 2.xlsx
- __MACOSX/._Supplementary Materials 2.xlsx
- Supplementary Materials 1.xlsx
- __MACOSX/._Supplementary Materials 1.xlsx
