# Supplementary material for: Conflicting Actions of Inhalational Anesthetics, Neurotoxicity and Neuroprotection, Mediated by the Unfolded Protein Response
Source: Int J Mol Sci. 2020 Jan 10;21(2):450. doi: 10.3390/ijms21020450 (PMC7013687; doi:10.3390/ijms21020450)
Supplement: Supplementary file 1 [file ijms-21-00450-s001.zip › Supplementary Materials 3.xlsx]

## Sheet: Sheet1
Completion Time
	Bm/+1Y
Day 1	345	90	302	294	243	118		284	181	146
Day 2	140	56	96	172	183	156	187	303	65	152
Day 3	188	108	241	100	319	98	255	359	51	101
Day 4		69		437	168	100	94	299	135	124
Day 5	114	105	571	149	226	85		102	87	214
	+/+1Y
Day 1	314	129	139		381	251	255
Day 2	182	86	152	192	257	151	401
Day 3	162	111	154	279	290	203	203
Day 4	47	340	112	311	244	144	153
Day 5	99	202	212	120	103	221	227
	Bm/+1YSEV
Day 1		271	211	481	358
Day 2		90	163		234
Day 3	255	140	101	153	206
Day 4	83	92	96	326	163
Day 5	133	143	119	234	187
	+/+1YSEV
Day 1			120	290
Day 2	83	455	182	124
Day 3	137	106	195	127
Day 4	134	211	118	136
Day 5	59	76	167	61
Correct Answer Rate
	Bm/+1Y
Day 1	0.229	0.5	0.267	0.308	0.444	0.533	0.132	0.444	0.4	0.667
Day 2	0.533	0.889	0.615	0.4	0.533	0.533	0.113	0.4	0.889	0.667
Day 3	0.381	0.471	0.364	0.571	0.4	0.615	0.444	0.286	1	0.8
Day 4	0.123	0.667	0.226	0.276	0.667	0.615	0.235	0.32	0.421	0.8
Day 5	0.615	0.444	0.348	0.381	0.533	0.727	0.667	0.667	0.667	0.5
	+/+1Y
Day 1	0.267	0.471	0.533		0.25	0.421	0.381
Day 2	0.381	0.727	0.533	0.533	0.444	0.615	0.32
Day 3	0.571	0.571	0.471	0.348	0.5	0.615	0.381
Day 4	1	0.381	0.5	0.381	0.667	0.571	0.533
Day 5	0.8	0.571	0.364	0.727	0.889	0.667	0.348
	Bm/+1YSEV
Day 1		0.267	0.381	0.4	0.267
Day 2	0.139	0.8	0.533	0.412	0.444
Day 3	0.4	0.667	0.667	0.727	0.667
Day 4	0.727	0.727	0.727	0.667	0.533
Day 5	0.615	0.615	0.615	0.5	0.5
	+/+1YSEV
Day 1	0.146	0.135	0.667	0.533
Day 2	1	0.151	0.571	0.727
Day 3	0.471	0.615	0.444	0.727
Day 4	0.421	0.5	0.667	0.667
Day 5	0.8	0.727	0.615	1
