# Supplementary material for: Conflicting Actions of Inhalational Anesthetics, Neurotoxicity and Neuroprotection, Mediated by the Unfolded Protein Response
Source: Int J Mol Sci. 2020 Jan 10;21(2):450. doi: 10.3390/ijms21020450 (PMC7013687; doi:10.3390/ijms21020450)
Supplement: Supplementary file 1 [file ijms-21-00450-s001.zip › Supplementary Materials 2.xlsx]

## Sheet: ResultsDensitmetry
IntDen	chop	tub	chop/tub	rerativechop/tub
CHOP1	4318461	10639129	0.405904	1	cont
	5990113	10547622	0.567911	1.39913	Sev
	12997844	11541024	1.12623	2.77462	siBip
	12235716	11637999	1.05136	2.59017	hypo
	7725316	11715342	0.659419	1.62457	Sev+hypo
	14968622	20046507	0.746695	1.83959	Sev+hypo+siBip
CHOP2	8546746	11629475	0.734921	1	cont
	11172845	11222911	0.995539	1.35462	Sev
	11370977	10722123	1.06052	1.44303	siBip
	9049203	11586085	0.781041	1.06275	hypo
	7446374	9662872	0.770617	1.04857	Sev+hypo
	19605071	13493179	1.45296	1.97703	Sev+hypo+siBip
CHOP3	6942348	154414	44.9593	1	cont
	9746704	147833	65.9305	1.46645	Sev
	18906755	193039	97.9427	2.17847	siBip
	14133118	173616	81.4045	1.81063	hypo
	9591362	166345	57.6595	1.28248	Sev+hypo
	19097240	311882	61.2323	1.36195	Sev+hypo+siBip
