# Supplementary material for: Conflicting Actions of Inhalational Anesthetics, Neurotoxicity and Neuroprotection, Mediated by the Unfolded Protein Response
Source: Int J Mol Sci. 2020 Jan 10;21(2):450. doi: 10.3390/ijms21020450 (PMC7013687; doi:10.3390/ijms21020450)
Supplement: Supplementary file 1 [file ijms-21-00450-s001.zip › Supplementary Materials 1.xlsx]

## Sheet: Sheet1
Completion Time
	Bm/+10W
Day 1	211	123	148	152	171	116	127	65
Day 2	106	75	226	68	95	83	63	60
Day 3	202	118	117	57	471	62	181	50
Day 4	107	100	119	68	87	78	65	76
Day 5	73	93	103	100	59	98	95	107
	+/+ 1OW
Day 1	327	211	413	159	124	216
Day 2	112	62	84	185	76	102
Day 3	115	49	72	481	55	167
Day 4	89	75	67	117	68	159
Day 5	105	85	89	48	53	186
	Bm/+10WSEV
Day 1	600	98	192	198	600	282	147	226	120	256	357	261	107	243	157	223
Day 2	600	141	206	131	284	600	126	161	58	98	202	149	247	331	114	600
Day 3	218	75	434	142	383	319	91	167	110	91	124	243	144	600	134	600
Day 4	74	119	130	64	213	114	68	92	79	567	103	165	81	600	78	600
Day 5	119	36	48	61	113	191	50	45	62	600	97	120	81	405	66	413
	+/+ 1OW SEV
Day 1	215	600	326	520	567	249	163	184	146	265	195	199
Day 2	85	600	600	49	146	191	156	159	63	247	62	102
Day 3	600	589	600	86	116	117	120	86	109	600	150	121
Day 4	94	240	149	54	121	127	72	104	88	295	134	132
Day 5	95	243	106	152	97	64	71	86	79	69	98	122
Correct Answer Rate
	Bm/+10W
Day 1	0.242	0.471	0.5	0.5	0.444	0.571	0.471	0.571
Day 2	0.5	0.727	0.333	0.889	0.615	0.571	0.889	0.667
Day 3	0.308	0.533	0.533	0.889	0.17	0.8	0.4	0.889
Day 4	0.5	0.667	0.471	0.727	0.615	0.8	0.727	0.667
Day 5	0.571	0.667	0.533	0.571	0.889	0.727	0.533	0.5
	+/+ 1OW
Day 1	0.205	0.25	0.17	0.286	0.571	0.267
Day 2	0.533	0.615	0.571	0.296	0.8	0.533
Day 3	0.571	1	0.615	0.157	1	0.348
Day 4	1	0.727	0.615	0.471	0.667	0.533
Day 5	0.889	0.667	0.667	1	0.889	0.5
	Bm/+10WSEV
Day 1	0.111	0.615	0.308	0.276	0.163	0.286	0.308	0.276	0.421	0.222	0.186	0.242	0.727	0.348	0.364	0.222
Day 2	0.074	0.444	0.364	0.5	0.296	0.104	0.421	0.4	0.889	0.5	0.205	0.381	0.381	0.235	0.533	0.035
Day 3	0.333	0.8	0.178	0.444	0.381	0.25	0.5	0.364	0.471	0.667	0.4	0.286	0.5	0.051	0.615	0.1
Day 4	0.667	0.5	0.421	0.8	0.5	0.615	0.667	0.667	0.667	0.138	0.571	0.333	0.727	0.152	0.889	0.065
Day 5	0.421	1	1	0.667	0.571	0.296	0.727	0.889	0.727	0.101	0.571	0.533	0.8	0.242	0.889	0.235
	+/+ 1OW SEV
Day 1	0.242	0.108	0.163	0.145	0.14	0.25	0.348	0.32	0.571	0.348	0.286	0.286
Day 2	0.615	0.13	0.119	0.889	0.533	0.381	0.471	0.4	0.889	0.267	0.8	0.533
Day 3	0.184	0.119	0.117	0.615	0.533	0.667	0.533	0.727	0.444	0.206	0.5	0.5
Day 4	0.571	0.25	0.4	0.8	0.571	0.727	0.8	0.727	0.667	0.286	0.533	0.571
Day 5	0.5	0.222	0.471	0.333	0.615	0.889	0.615	0.533	0.667	0.8	0.5	0.471
